# Supplementary material for: Dehydroepiandrosterone Shifts Energy Metabolism to Increase Mitochondrial Biogenesis in Female Fertility with Advancing Age
Source: Nutrients. 2021 Jul 17;13(7):2449. doi: 10.3390/nu13072449 (PMC8308577; doi:10.3390/nu13072449)
Supplement: Supplementary file 1 [file nutrients-13-02449-s001.zip]

Archive with 1 entries (1 files):
- nutrients-1270594-supplementary.pdf
